# Supplementary material for: Assessing protein model quality based on deep graph coupled networks using protein language model
Source: Brief Bioinform. 2023 Nov 28;25(1):bbad420. doi: 10.1093/bib/bbad420 (PMC10685403; doi:10.1093/bib/bbad420)
Supplement: Supplementary_bbad420 [file supplementary_bbad420.zip]

Archive with 1 entries (1 files):
- Supplementary_bbad420.pdf
